# Supplementary material for: CT Radiomics Models Did Not Outperform Experts in Predicting [68Ga]Ga-PSMA-PET Positivity in Prostate Cancer Lymph Node Staging
Source: Curr Oncol. 2026 Mar 2;33(3):146. doi: 10.3390/curroncol33030146 (PMC13025960; doi:10.3390/curroncol33030146)
Supplement: Supplementary file 1 [file curroncol-33-00146-s001.zip]

Archive with 1 entries (1 files):
- curroncol-4163019-supplementary.pdf
